# Supplementary material for: Multi-locus Genotypes Underlying Temperature Sensitivity in a Mutationally Induced Trait
Source: PLoS Genet. 2016 Mar 18;12(3):e1005929. doi: 10.1371/journal.pgen.1005929 (PMC4798298; doi:10.1371/journal.pgen.1005929)
Supplement: S1 Table — (XLSX) [file pgen.1005929.s011.xlsx]

## Sheet: BY backcross
Segregant	21° phenotype score	30° phenotype score	37° phenotype score	Temperature Sensitivity Class	Sequenced	Initial Screen
1	5	5	5	NS	+	+		Rough segregants from the backcrosses to BY and 3S were selected at 21°C and phenotyped at 21, 30, and 37°C. Each individual was phenotyped in three biological triplicates, and median phenotype scores at each temperature are shown in columns 2-4 (Methods). Individuals displaying a high level of phenotypic expression (Methods) and belonging to the HS, MS, and NS sensitivity classes are noted in co…
2	5	3	0			+
3	4	0	5			+
4	4	0	0	HS	+	+
5	5	5	4	NS	+	+
6	4	3	0			+
7	4	1	0	HS	+	+
8	5	5	4	NS	+	+
9	5	4	5	NS	+	+
10	4	0	4			+
11	5	3	0			+
12	4	5	0	MS	+	+
13	4	0	3			+
14	5	3	0			+
15	4	0	0	HS	+	+
16	5	1	0	HS	+	+
17	5	3	0			+
18	4	0	3			+
19	4	2	0			+
20	5	5	5	NS	+	+
21	4	1	0	HS	+	+
22	5	0	3			+
23	4	5	0	MS	+	+
24	5	3	5			+
25	5	5	0	MS	+	+
26	5	3	0			+
27	4	0	0	HS	+	+
28	4	0	0	HS	+	+
29	4	0	0	HS	+	+
30	5	1	0	HS	+	+
31	4	3	3			+
32	5	0	0	HS	+	+
33	5	5	0	MS	+	+
34	5	0	5			+
35	5	0	0	HS	+	+
36	5	5	5	NS	+	+
37	5	0	5			+
38	4	0	0	HS	+	+
39	4	0	0	HS	+	+
40	5	3	5			+
41	5	4	5	NS	+	+
42	4	3	5			+
43	5	5	5	NS	+	+
44	5	4	0	MS	+	+
45	5	5	5	NS	+	+
46	4	1	4			+
47	5	3	0			+
48	5	5	5	NS	+	+
49	5	4	0	MS	+	+
50	4	5	0	MS	+	+
51	4	2	5			+
52	5	5	4	NS	+	+
53	4	0	0	HS		+
54	5	4	0	MS	+	+
55	5	5	2			+
56	5	5	5	NS	+	+
57	4	0	4			+
58	5	5	0	MS	+	+
59	4	0	4			+
60	5	5	5	NS	+	+
61	4	2	0			+
62	4	0	0	HS		+
63	5	5	5	NS	+	+
64	5	5	3			+
65	5	1	5			+
66	5	3	0			+
67	5	2	5			+
68	4	0	0	HS	+	+
69	5	1	4			+
70	5	3	5			+
71	5	5	5	NS	+	+
72	4	2	0			+
73	5	2	0			+
74	5	0	0	HS	+	+
75	4	0	0	HS	+	+
76	4	1	0	HS	+	+
77	5	5	0	MS	+	+
78	4	0	0	HS	+	+
79	5	1	0	HS	+	+
80	5	5	5	NS	+	+
81	4	3	2			+
82	5	3	0			+
83	5	2	3			+
84	5	0	0	HS	+	+
85	4	3	0			+
86	5	0	0	HS	+	+
87	5	0	0	HS	+	+
88	5	5	0	MS	+	+
89	4	2	2			+
90	5	1	5			+
91	4	4	0	MS	+	+
92	4	1	0	HS	+	+
93	4	0	0	HS	+	+
94	4	4	0	MS	+	+
95	4	1	5			+
96	4	0	0	HS	+	+
97	5	4	5	NS	+	+
98	4	3	0			+
99	4	4	3			+
100	5	0	0	HS	+	+
101	4	0	3			+
102	5	5	0	MS	+	+
103	4	1	0	HS	+	+
104	5	5	3			+
105	5	1	0	HS	+	+
106	5	5	5	NS	+	+
107	4	1	4			+
108	4	2	0			+
109	5	4	4	NS	+	+
110	5	5	5	NS	+	+
111	5	5	4	NS	+	+
112	4	4	4	NS	+	+
113	5	5	1	MS	+	+
114	4	2	0			+
115	4	0	5			+
116	4	3	0			+
117	4	0	0	HS	+	+
118	5	5	5	NS	+	+
119	5	5	5	NS	+	+
120	4	0	5			+
121	4	3	0			+
122	5	2	2			+
123	4	0	0	HS	+	+
124	4	2	3			+
125	4	5	0	MS	+	+
126	4	2	3			+
127	5	5	5	NS	+	+
128	5	5	0	MS	+	+
129	4	3	0			+
130	4	1	0	HS	+	+
131	4	2	0			+
132	4	2	5			+
133	4	5	3			+
134	5	4	0	MS	+	+
135	4	3	3			+
136	5	3	0			+
137	5	0	4			+
138	5	5	5	NS	+	+
139	4	3	0			+
140	5	4	0	MS	+	+
141	4	3	5			+
142	5	3	3			+
143	5	1	0	HS	+	+
144	5	4	2			+
145	5	4	5	NS	+	+
146	4	4	0	MS	+	+
147	5	4	0	MS	+	+
148	4	0	0	HS	+	+
149	5	2	5			+
150	5	3	0			+
151	5	0	0	HS	+	+
152	4	0	0	HS	+	+
153	4	0	0	HS	+	+
154	4	0	0	HS	+	+
155	4	4	2			+
156	4	0	0	HS	+	+
157	4	5	0	MS	+	+
158	4	0	0	HS	+	+
159	5	0	0	HS	+	+
160	5	5	5	NS	+	+
161	5	3	5			+
162	5	3	0			+
163	4	4	0	MS	+	+
164	5	5	2			+
165	4	4	0	MS	+	+
166	5	5	5	NS	+	+
167	5	4	0	MS	+	+
168	5	4	0	MS	+	+
169	4	3	0			+
170	4	0	0	HS		+
171	5	5	4	NS	+	+
172	4	5	4	NS	+	+
173	5	5	0	MS	+	+
174	5	1	0	HS	+
175	5	1	0	HS	+
176	5	5	0	MS	+
177	4	1	0	HS	+
178	5	3	0
179	5	3	1
180	5	5	0	MS	+
181	5	5	0	MS	+
182	5	5	5	NS	+
183	5	5	0	MS	+
184	5	5	0	MS	+
185	4	0	0	HS	+
186	5	3	1
187	5	5	0	MS	+
188	5	5	0	MS	+
189	5	5	0	MS	+
190	5	4	0	MS	+
191	4	0	0	HS	+
192	4	0	2
193	5	4	5	NS	+
194	5	5	5	NS	+
195	5	4	0	MS	+
196	5	0	0	HS	+
197	5	5	0	MS	+
198	5	2	0
199	4	4	0	MS	+
200	4	0	0	HS	+
201	5	4	5	NS	+
202	4	0	0	HS	+
203	5	0	0	HS	+
204	5	5	1	MS	+
205	5	2	1
206	5	0	0	HS	+
207	5	5	0	MS	+
208	5	2	0
209	5	0	0	HS	+
210	4	5	0	MS	+
211	5	5	5	NS	+
212	4	1	0	HS	+
213	5	0	0	HS	+
214	5	0	1	HS	+
215	5	0	0	HS	+
216	5	4	0	MS	+
217	4	1	0	HS	+
218	5	4	5	NS	+
219	5	3	0
220	5	0	0	HS	+
221	4	0	0	HS	+
222	5	3	0
223	5	4	5	NS	+
224	5	5	1	MS	+
225	5	1	0	HS	+
226	5	0	0	HS	+
227	4	4	0	MS	+
228	4	0	0	HS	+
229	5	4	2
230	5	1	0	HS	+
231	5	0	0	HS	+
232	4	4	1	MS	+
233	4	1	0	HS	+
234	5	0	0	HS	+
235	5	5	0	MS	+
236	5	1	5
237	5	4	3
238	5	0	0	HS	+
239	4	0	0	HS	+
240	5	1	0	HS	+
241	4	0	2
242	5	0	3
243	5	2	2
244	5	1	0	HS	+
245	5	4	0	MS	+
246	5	4	5	NS	+
247	5	0	0	HS	+
248	5	5	5	NS	+
249	5	1	0	HS	+
250	5	5	5	NS	+
251	4	3	1
252	5	0	0	HS	+
253	5	0	0	HS	+
254	5	0	0	HS	+
255	5	5	0	MS	+
256	5	0	0	HS	+
257	5	0	0	HS	+
258	5	1	0	HS	+
259	5	0	0	HS	+
260	5	5	0	MS	+
261	5	1	0	HS	+
262	5	1	4
263	5	0	0	HS	+
264	5	0	0	HS	+
265	4	0	1	HS	+
266	4	0	0	HS
267	4	0	0	HS
268	5	0	0	HS
269	5	0	3
270	5	4	5	NS	+
271	5	5	2
272	5	0	0	HS
273	5	5	3
274	5	0	0	HS
275	4	2	0
276	4	2	0
277	4	0	0	HS
278	4	0	0	HS
279	5	5	0	MS	+
280	5	3	0
281	5	0	0	HS
282	5	2	1
283	5	1	1	HS
284	5	0	0	HS
285	5	5	5	NS	+
286	5	3	0
287	5	5	1	MS	+
288	5	4	0	MS	+
289	5	3	0
290	5	0	0	HS
291	5	2	2
292	5	0	0	HS
293	5	4	0	MS	+
294	5	4	0	MS	+
295	5	5	4	NS	+
296	4	0	0	HS
297	5	4	0	MS
298	5	5	0	MS
299	4	0	0	HS
300	5	0	0	HS
301	5	1	0	HS
302	5	2	0
303	5	2	0
304	5	5	5	NS	+
305	5	0	0	HS
306	5	0	0	HS
307	5	5	0	MS
308	5	0	0	HS
309	4	0	0	HS
310	5	0	0	HS
311	5	0	0	HS
312	5	0	0	HS
313	4	0	0	HS
314	5	5	0	MS
315	4	0	0	HS
316	5	0	1	HS
317	4	0	0	HS
318	4	0	0	HS
319	4	0	0	HS
320	4	0	0	HS
321	5	0	0	HS
322	5	5	5	NS	+
323	4	0	0	HS
324	5	0	0	HS
325	4	0	0	HS
326	4	0	0	HS
327	5	0	0	HS
328	5	0	0	HS
329	5	4	0	MS
330	4	1	5
331	5	4	0	MS
332	5	0	0	HS
333	5	0	0	HS
334	5	1	2
335	4	0	0	HS
336	5	0	0	HS
337	5	4	0	MS
338	4	2	0
339	4	1	0	HS
340	4	0	0	HS
341	5	3	0
342	4	0	0	HS
343	5	4	0	MS
344	4	0	0	HS
345	4	0	0	HS
346	5	2	0
347	5	0	0	HS
348	5	1	0	HS
349	5	0	0	HS
350	4	1	0	HS
351	4	0	0	HS
352	4	4	2
353	4	3	2
354	4	0	0	HS
355	4	3	0
356	5	5	0	MS
357	4	0	0	HS
358	4	0	0	HS
359	4	0	2
360	4	0	4
361	4	4	0	MS
362	4	0	4
363	4	0	0	HS
364	5	4	4	NS	+
365	4	0	0	HS
366	4	1	0	HS
367	4	1	0	HS
368	4	5	5	NS	+
369	4	0	0	HS
370	4	4	0	MS
371	4	3	4
372	4	0	0	HS
373	4	3	1
374	5	0	0	HS
375	5	0	0	HS
376	5	3	0
377	5	3	0
378	5	0	0	HS
379	4	0	0	HS
380	5	0	0	HS
381	5	0	0	HS
382	5	5	2
383	4	0	0	HS
384	4	0	0	HS
385	4	0	0	HS
386	4	0	0	HS
387	4	0	0	HS
388	5	2	0
389	5	0	0	HS
390	4	1	5
391	5	2	3
392	5	1	0	HS
393	5	1	0	HS
394	4	0	0	HS
395	4	5	0	MS
396	4	0	0	HS
397	5	5	1	MS
398	4	2	4
399	4	0	0	HS
400	4	2	0
401	5	1	0	HS
402	4	0	0	HS
403	4	0	0	HS
404	5	5	2
405	4	0	0	HS
406	4	0	0	HS
407	4	4	0	MS
408	4	0	0	HS
409	4	0	0	HS
410	4	0	0	HS
411	5	4	0	MS
412	4	0	0	HS
413	5	0	0	HS
414	4	0	0	HS
415	4	0	0	HS
416	4	0	0	HS
417	4	1	0	HS
418	4	0	0	HS
419	4	0	0	HS
420	4	0	0	HS
421	4	0	0	HS
422	5	0	2
423	4	0	0	HS
424	5	0	5
425	4	0	3
426	4	0	0	HS
427	5	0	0	HS
428	4	0	0	HS
429	4	0	0	HS
430	5	3	0
431	4	0	0	HS
432	4	0	0	HS
433	4	0	0	HS
434	4	0	0	HS
435	5	4	0	MS
436	5	2	5
437	4	0	0	HS
438	4	0	0	HS
439	5	1	0	HS
440	5	0	3
441	5	1	0	HS
442	5	0	0	HS
443	4	0	0	HS
444	5	0	4
445	5	0	0	HS
446	5	0	0	HS
447	4	3	0
448	4	5	5	NS
449	4	0	0	HS
450	4	0	0	HS
451	4	0	0	HS
452	5	2	0
453	5	2	0
454	4	0	2
455	5	4	3
456	5	5	5	NS	+
457	4	0	0	HS
458	5	3	0
459	5	0	0	HS
460	4	0	5
461	5	4	4	NS	+
462	5	2	0
463	4	0	5
464	5	3	5
465	4	0	0	HS
466	4	1	0	HS
467	4	0	0	HS
468	4	2	0
469	4	0	0	HS
470	4	0	0	HS
471	5	4	0	MS
472	4	0	0	HS
473	4	1	0	HS
474	5	5	0	MS
475	4	0	0	HS
476	4	0	0	HS
477	4	0	0	HS
478	5	5	0	MS
479	4	0	0	HS
480	4	0	0	HS
481	4	0	4
482	4	4	4	NS	+
483	4	3	0
484	5	2	0
485	4	0	0	HS
486	4	3	0
487	5	3	0
488	5	5	5	NS
489	5	0	4
490	4	0	0	HS
491	4	0	5
492	4	0	0	HS
493	5	0	0	HS
494	4	0	0	HS
495	5	0	0	HS
496	4	2	0
497	4	0	0	HS
498	4	0	0	HS
499	4	2	0
500	4	0	0	HS
501	5	3	0
502	5	2	0
503	5	0	0	HS
504	5	0	0	HS
505	4	0	0	HS
506	5	0	0	HS
507	4	0	0	HS
508	4	0	0	HS
509	5	2	0
510	5	0	0	HS
511	4	0	0	HS
512	4	0	0	HS
513	4	0	0	HS
514	4	0	0	HS
515	4	0	0	HS
516	4	0	0	HS
517	4	0	0	HS
518	4	0	0	HS
519	4	0	0	HS
520	4	0	0	HS
521	4	0	0	HS
522	4	0	0	HS
523	4	0	3
524	4	0	1	HS
525	4	0	0	HS
526	4	0	0	HS
527	4	0	0	HS
528	4	1	0	HS
529	4	0	0	HS
530	4	0	4
531	4	0	2
532	4	0	0	HS
533	5	2	0
534	4	1	0	HS
535	4	4	3
536	4	0	5
537	4	0	0	HS
538	4	0	0	HS
539	5	1	2
540	4	0	0	HS
541	5	0	0	HS
542	4	0	0	HS
543	5	1	0	HS
544	5	0	0	HS

## Sheet: 3S backcross
Segregant	21° phenotype score	30° phenotype score	37° phenotype score	Temperature Sensitivity Class	Sequenced
1	5	4	0	MS
2	5	0	0	HS
3	5	0	0	HS
4	5	0	0	HS
5	5	0	0	HS
6	5	0	0	HS
7	5	5	0	MS
8	5	2	0
9	5	0	0	HS
10	5	5	0	MS
11	5	5	5	NS	+
12	4	0	0	HS
13	5	4	5	NS	+
14	5	5	5	NS	+
15	5	3	0
16	5	0	0	HS
17	5	0	0	HS
18	5	0	0	HS
19	5	0	0	HS
20	5	4	0	MS
21	5	0	0	HS
22	4	0	0	HS
23	4	0	0	HS
24	5	5	5	NS	+
25	5	5	2
26	5	5	0	MS
27	5	5	5	NS	+
28	4	1	0	HS
29	4	0	0	HS
30	5	0	0	HS
31	5	5	0	MS
32	5	0	0	HS
33	5	5	5	NS	+
34	5	0	0	HS
35	4	1	0	HS
36	5	5	0	MS
37	5	0	0	HS
38	5	5	5	NS	+
39	5	0	0	HS
40	5	0	0	HS
41	5	5	5	NS	+
42	5	5	0	MS
43	5	5	0	MS
44	5	4	0	MS
45	5	0	0	HS
46	5	0	0	HS
47	5	0	0	HS
48	5	4	0	MS
49	5	5	0	MS
50	5	5	0	MS
51	4	4	5	NS	+
52	5	4	0	MS
53	5	0	0	HS
54	5	0	0	HS
55	5	5	0	MS
56	5	3	0
57	5	5	5	NS	+
58	5	5	1	MS
59	5	5	5	NS	+
60	5	0	0	HS
61	5	5	0	MS
62	5	1	0	HS
63	5	0	0	HS
64	5	0	0	HS
65	5	5	0	MS
66	5	0	0	HS
67	5	0	0	HS
68	5	5	0	MS
69	5	5	4	NS	+
70	5	0	0	HS
71	5	5	5	NS	+
72	5	0	0	HS
73	5	0	0	HS
74	5	5	0	MS
75	5	5	5	NS	+
76	5	5	4	NS	+
77	5	5	0	MS
78	5	3	0
79	4	0	0	HS
80	5	0	0	HS
81	5	5	5	NS	+
82	5	3	0
83	5	5	0	MS
84	5	4	0	MS
85	5	0	0	HS
86	5	0	5
87	5	2	0
88	4	0	0	HS
89	5	0	0	HS
90	4	0	0	HS
91	4	0	0	HS
92	5	5	5	NS	+
93	5	4	0	MS
94	5	0	0	HS
95	5	0	0	HS
96	5	5	1	MS
97	5	5	5	NS	+
98	5	0	0	HS
99	5	5	5	NS	+
100	5	5	5	NS	+
101	5	5	0	MS
102	5	0	0	HS
103	5	4	0	MS
104	5	5	0	MS
105	5	0	0	HS
106	5	0	0	HS
107	5	0	0	HS
108	5	4	0	MS
109	5	0	0	HS
110	5	0	0	HS
111	4	0	0	HS
112	4	0	0	HS
113	5	5	5	NS	+
114	5	0	0	HS
115	5	0	0	HS
116	4	0	0	HS
117	5	0	0	HS
118	5	0	0	HS
119	5	0	0	HS
120	5	0	0	HS
121	5	0	0	HS
122	4	3	0
123	4	1	0	HS
124	5	0	0	HS
125	5	2	0
126	5	0	0	HS
127	5	5	3
128	5	4	0	MS
129	4	5	1	MS
130	5	0	0	HS
131	5	3	0
132	5	0	0	HS
133	5	5	0	MS
134	5	5	4	NS	+
135	5	5	0	MS
136	5	0	0	HS
137	4	5	5	NS	+
138	5	0	0	HS
139	5	4	0	MS
140	4	0	0	HS
141	5	0	0	HS
142	5	0	0	HS
143	5	0	0	HS
144	5	5	0	MS
145	5	0	0	HS
146	5	0	0	HS
147	4	2	3
148	5	2	0
149	5	5	5	NS	+
150	5	0	0	HS
151	5	0	0	HS
152	3.5	5	4
153	5	0	0	HS
154	5	0	0	HS
155	4	0	0	HS
156	5	5	0	MS
157	5	2	0
158	5	0	0	HS
159	5	0	0	HS
160	5	4	0	MS
161	5	0	0	HS
162	4	0	1	HS
163	5	5	0	MS
164	5	5	0	MS	+
165	4	0	0	HS
166	5	0	0	HS
167	5	5	0	MS	+
168	5	0	0	HS	+
169	5	4	0	MS	+
170	5	0	0	HS	+
171	5	4	0	MS	+
172	5	5	0	MS	+
173	5	0	0	HS	+
174	4	0	0	HS	+
175	5	0	0	HS	+
176	5	5	5	NS	+
177	5	5	0	MS	+
178	5	3	0
179	5	1	0	HS	+
180	5	0	0	HS	+
181	5	0	0	HS	+
182	4	0	0	HS	+
183	4	3	0
184	5	5	5	NS	+
185	5	0	0	HS	+
186	5	0	0	HS	+
187	5	5	5	NS	+
188	5	5	5	NS	+
189	5	5	5	NS	+
190	4	0	0	HS	+
191	5	5	0	MS	+
192	5	4	0	MS	+
193	5	5	0	MS	+
194	5	3	0
195	5	2	0
196	5	0	0	HS	+
197	5	4	0	MS	+
198	5	5	0	MS	+
199	4	0	0	HS	+
200	5	0	0	HS	+
201	5	0	0	HS	+
202	5	5	5	NS	+
203	5	5	0	MS	+
204	5	0	0	HS	+
205	5	0	0	HS	+
206	5	0	0	HS	+
207	5	0	0	HS	+
208	5	0	0	HS	+
209	5	0	0	HS	+
210	5	5	0	MS	+
211	5	5	4	NS	+
212	5	0	0	HS	+
213	4	1	0	HS	+
214	5	5	0	MS	+
215	5	0	0	HS	+
216	4	0	0	HS	+
217	5	5	5	NS	+
218	5	5	0	MS	+
219	5	5	0	MS	+
220	5	5	0	MS	+
221	5	0	0	HS	+
222	5	5	5	NS	+
223	5	4	0	MS	+
224	5	5	0	MS	+
225	5	5	0	MS	+
226	5	5	0	MS	+
227	5	4	0	MS	+
228	5	0	0	HS	+
229	5	0	0	HS	+
230	5	1	0	HS	+
231	4	1	0	HS	+
232	5	3	0
233	5	3	0
234	5	0	0	HS	+
235	4	0	0	HS	+
236	5	0	0	HS	+
237	4	3	0
238	5	2	0
239	5	5	5	NS	+
240	5	0	0	HS	+
241	5	5	0	MS	+
242	5	3	0
243	5	0	0	HS	+
244	5	3	3
245	5	0	0	HS	+
246	5	5	4	NS	+
247	5	5	0	MS	+
248	5	0	0	HS	+
249	5	2	0
250	5	1	0	HS	+
251	5	0	0	HS	+
252	5	4	0	MS	+
253	5	5	0	MS	+
254	4	4	0	MS	+
255	5	0	0	HS	+
256	5	5	5	NS	+
257	4	0	0	HS	+
258	5	5	0	MS	+
259	5	5	0	MS	+
260	5	5	0	MS	+
261	5	0	0	HS	+
262	4	0	0	HS	+
263	5	0	0	HS	+
264	5	5	0	MS	+
265	5	5	0	MS	+
266	5	3	0
267	5	5	0	MS	+
268	5	5	0	MS	+
269	5	5	0	MS	+
270	5	5	0	MS	+
271	5	3	0
272	4	2	0
273	5	5	0	MS	+
274	5	2	0
275	5	5	5	NS	+
276	5	5	0	MS	+
277	5	5	5	NS	+
278	5	5	0	MS	+
279	5	5	0	MS	+
280	5	5	0	MS	+
281	5	0	0	HS	+
282	4	0	0	HS	+
283	4	0	0	HS	+
284	4	0	0	HS	+
285	5	5	0	MS	+
286	5	1	0	HS	+
287	5	5	5	NS	+
288	5	1	0	HS	+
289	4	0	0	HS	+
290	4	0	0	HS	+
291	5	0	0	HS	+
292	5	4	0	MS	+
293	5	2	0
294	5	3	0
295	5	5	0	MS	+
296	5	5	5	NS	+
297	5	5	5	NS	+
298	5	5	0	MS	+
299	4	0	0	HS	+
300	5	5	5	NS	+
301	4	0	0	HS	+
302	5	5	0	MS	+
303	5	5	5	NS	+
304	5	5	0	MS	+
305	5	0	0	HS	+
306	5	5	0	MS	+
307	5	5	0	MS	+
308	4	0	0	HS	+
309	5	0	0	HS	+
310	5	5	0	MS	+
311	5	0	0	HS	+
312	5	5	0	MS	+
313	5	0	0	HS	+
314	5	0	0	HS	+
315	5	5	0	MS	+
316	5	4	0	MS	+
317	5	2	0
318	5	3	0
319	5	5	0	MS	+
320	5	5	0	MS	+
321	5	0	0	HS	+
322	5	5	0	MS	+
323	5	5	2
324	4	0	0	HS	+
325	5	0	0	HS	+
326	5	0	0	HS	+
327	5	5	5	NS	+
328	5	0	0	HS	+
329	5	2	0
330	5	5	0	MS	+
331	5	2	0
332	4	0	0	HS	+
333	5	5	0	MS	+
334	4	0	0	HS	+
335	5	0	0	HS	+
336	5	5	0	MS	+
337	4	3	0
338	5	5	0	MS	+
339	5	0	0	HS	+
340	5	0	0	HS	+
341	4	0	0	HS	+
342	5	5	0	MS	+
343	5	0	0	HS	+
344	5	5	0	MS	+
345	4	2	0
346	5	0	0	HS	+
347	5	1	0	HS	+
348	5	0	0	HS	+
349	4	0	0	HS	+
350	4	0	0	HS	+
351	4	3	0
352	4	0	0	HS	+
353	5	0	0	HS	+
354	4	0	0	HS	+
355	5	0	0	HS	+
356	5	5	0	MS	+
357	4	0	0	HS	+
358	4	0	0	HS	+
359	5	3	0
360	5	5	5	NS	+
361	4	0	0	HS	+
362	5	5	0	MS	+
363	5	1	0	HS	+
364	5	5	0	MS	+
365	4	0	0	HS	+
366	5	0	0	HS	+
367	5	0	0	HS	+
368	5	5	5	NS	+
369	5	5	0	MS	+
370	4	5	5	NS	+
371	5	5	0	MS	+
372	5	0	0	HS	+
373	4	0	0	HS	+
374	5	5	0	MS	+
375	5	4	3
376	5	5	0	MS	+
377	5	4	0	MS	+
378	4	5	0	MS	+
379	5	5	1	MS	+
380	4	0	0	HS	+
381	5	2	2
382	5	0	0	HS	+
383	5	5	0	MS	+
384	5	5	0	MS	+
385	4	0	0	HS	+
386	5	0	0	HS	+
387	5	3	0
388	5	5	1	MS	+
389	5	5	2
390	5	3	0
391	5	0	0	HS	+
392	5	3	0
393	5	5	2
394	5	5	0	MS	+
395	5	5	4	NS	+
396	5	0	0	HS	+
397	5	5	0	MS	+
398	5	0	0	HS	+
399	5	0	0	HS	+
400	5	0	0	HS	+
401	5	2	0
402	5	5	0	MS	+
403	5	0	0	HS	+
404	5	5	0	MS	+
405	5	5	0	MS	+
406	5	0	0	HS	+
407	5	0	0	HS	+
408	5	5	0	MS	+
409	5	5	0	MS	+
410	4	0	0	HS	+
411	4	1	0	HS	+
412	5	5	5	NS	+
413	4	0	0	HS	+
414	5	2	0
415	5	5	0	MS	+
416	5	5	0	MS	+
417	5	5	0	MS	+
418	5	1	0	HS	+
419	5	0	0	HS	+
420	5	5	0	MS	+
421	5	0	0	HS	+
422	5	0	0	HS	+
423	4	0	0	HS	+
424	4	0	0	HS	+
425	4	0	0	HS	+
426	4	0	0	HS	+
427	5	3	0
428	5	0	0	HS	+
429	5	5	0	MS	+
430	5	0	0	HS	+
431	5	0	0	HS	+
432	5	5	5	NS	+
433	5	5	0	MS	+
434	4	0	0	HS	+
435	5	4	0	MS	+
436	5	0	0	HS	+
437	5	5	0	MS	+
438	5	0	0	HS	+
439	5	5	0	MS	+
440	5	5	2.5
441	4	5	4	NS	+
442	4	0	5
443	5	4	1	MS	+
444	4	0	0	HS	+
445	5	5	0	MS	+
446	5	4	0	MS	+
447	5	5	5	NS
448	5	4	0	MS	+
449	4	0	0	HS	+
450	5	1	0	HS	+
451	5	2	0
452	5	5	0	MS	+
453	5	0	0	HS	+
454	5	5	0	MS	+
455	5	0	0	HS	+
456	5	2.5	0
457	5	0	0	HS	+
458	5	5	2
459	5	4	0	MS	+
460	5	0	0	HS	+
461	5	0	0	HS	+
462	5	5	0	MS	+
463	5	5	0	MS	+
464	5	0	0	HS	+
465	5	4	0	MS	+
466	5	3	0
