# Supplementary material for: Multi-locus Genotypes Underlying Temperature Sensitivity in a Mutationally Induced Trait
Source: PLoS Genet. 2016 Mar 18;12(3):e1005929. doi: 10.1371/journal.pgen.1005929 (PMC4798298; doi:10.1371/journal.pgen.1005929)
Supplement: S5 Table — (XLSX) [file pgen.1005929.s015.xlsx]

## Sheet: Sheet1
Purpose	Name	Sequence	Description
Marked allele replacement	FLO11_m1	TTCCAAGACTCCAGACAAAAGAACGTGCAGGCGCTTGGCAAAAAGAAAAAAAAAA CCTTGACAGTCTTGACGTGC	FLO11 marked allele replacement, primer 1
These primers were used to alter the allele state at causal genes in various genetic backgrounds. For each set, primers 1 and 2 amplify the gene of interest, and primers 3 and 4 amplify the KanMX cassette. Overhangs between the two PCR products allow for co-integration of the gene and resistance cassette (Methods).	FLO11_m2	AGCGTGATTTATATTTTTTTTCGCCTCGACATCATCTGCCCAGATGCGAAGTTAAGTGCG AAAGCGAGAGGGAAAAGTGG	FLO11 marked allele replacement, primer 2
	FLO11_m3	TTGTAGGCCTCAAAAATCCA	FLO11 marked allele replacement, primer 3
	MGA1_m1	TCTGGTTGCTGCCTTCTGCG	MGA1 marked allele replacement, primer 1
	MGA1_m2	TAAATGTACGGGCGACAGTCACATCATGCCCCTGAGCTGCGCACGTCAAGACTGTCAAGGAAAATTGATAATAGCAAACA	MGA1 marked allele replacement, primer 2
	MGA1_m3	TGGAGAACAAGCGCAGCCGGAATGAAAAAGGCCATAATTTATGTTAAATTAATCATAAGACGCACTTAACTTCGCATCTG	MGA1 marked allele replacement, primer 3
	SFL1_m1	ATATAGAAAAAAAGAAGAAAAAATC	SFL1 marked allele replacement, primer 1
	SFL1_m2	TAAATGTACGGGCGACAGTCACATCATGCCCCTGAGCTGCGCACGTCAAGACTGTCAAGGCTAGAGATTAAAAAGGCAAAGATC	SFL1 marked allele replacement, primer 2
	SFL1_m3	CAAAAGTAATTGGAACAAAGGTAATAAACATACAGTGAGGTGCTTTGAACTTTTAGACAACGCACTTAACTTCGCATCTG	SFL1 marked allele replacement, primer 3
	END3_m1	TTCGGCATTGGAAGCATACT	END3 marked allele replacement, primer 1
	END3_m2	TAAATGTACGGGCGACAGTCACATCATGCCCCTGAGCTGCGCACGTCAAGACTGTCAAGGTCAATTGATTTCTGCTTGTA	END3 marked allele replacement, primer 2
	END3_m3	CAAGTGAAATAACAAACAGTAAATATTACACATTCATGTACATAAAATTAATTATCGGTGCGCACTTAACTTCGCATCTG	END3 marked allele replacement, primer 3
	pTEF_amp	CCTTGACAGTCTTGACGTGC	universal primer 4, pTEF amplification
Cassette integration check	MGA1_check_F	CTTGATACGTCGTTACTTACC	MGA1 allele replacement check primer
These primers check for proper replacement of target genes.	SFL1_check_F	GAACCTTCATCGCCACAGTG	SFL11 allele replacement check primer
	END3_check_F	TTTACTACAACAGCTCTATC	END3 allele replacement check primer
	FLO11_check_F	AATATGTTCAAGCATTTACG	FLO11 allele replacement check primer
	insertion_rev_check	GCACGTCAAGACTGTCAAGG	reverse check primer
MS class restriction typing	MGA1_type_F	ATGGATATACTGGTCTCCGA	MGA1 genotyping, forward primer; BY allele is cleaved by NdeI
These primers were used to genotype MS segregants to identify genotypic heterogeneity in the mapping population.	MGA1_type_R	ACATGTGTAGTTGACGAACA	MGA1 genotyping, reverse primer; BY allele is cleaved by NdeI
	END3_type_F	TGTTCAACAACAATTATTCAAAGC	END3 genotyping, forward primer; BY allele is cleaved by Hpy188I
	END3_type_R	CCTTCTAACGGCCTTTTCAG	END3 genotyping, reverse primer; BY allele is cleaved by Hpy188I
Chr XII gene deletions	HAP1_d1	TTTTCTTCCCTTTCAATTTGGCCTTTTAGTTTTTCTCCAGTCGCAGGCAAGAAGGTAAGGGAGCTCGTTTTCGACACTGG	HAP1 pCORE forward
These primers were used to incorporate the CORE cassette to individually delete eight candidate genes at the Chromosome XII locus in an HS class segregant.	HAP1_d2	CTACCATGAGAAATGTGTGGGTGTTGAGATAATTGTTGGGATTCCATTGTTGATAAAGGCTCCTTACCATTAAGTTGATC	HAP1 pCORE reverse
	SYM1_d1	AACAGTGGCACCTCCTTGTCCCTTAAATGTCGAACTTTAACAGTATAAGTACAAAGTGAAGAGCTCGTTTTCGACACTGG	SYM1 pCORE forward
	SYM1_d2	TGTAATTAAATAAATTGTTCCTGACCAAGCACATCTGTAAAGGAAAAGCAGATTGCTAGCTCCTTACCATTAAGTTGATC	SYM1 pCORE reverse
	YLR257W_d1	TTCGTCAGTGATAGAAATAGCATTTTGACCCGCACGACATTGGTTAATAAGAGTACTTTTGAGCTCGTTTTCGACACTGG	YLR257 pCORE forward
	YLR257W_d2	TTCTCGAAGTATTCATGTTTTACTACCGTATTGTTTTATTTCGCACATATGTACATGCAATCCTTACCATTAAGTTGATC	YLR257 pCORE reverse
	GSY2_d1	TATAAAAATATATGAGTATATATAGTGCTTCTACAGCATAATCAATTTAAGGTTCCTTGCGAGCTCGTTTTCGACACTGG	GSY2 pCORE forward
	GSY2_d2	GTCACTTTTCATTAATGAAATTGACTTATTTTGTTTACAGCTAACGCAAGAGGACTTCGCTCCTTACCATTAAGTTGATC	GSY2 pCORE reverse
	HSP60_d1	TTGCCCGGAGCAGAATCCAGACGGACATTCATGTATATATATTGAAGGAGACTAAGTTTTGAGCTCGTTTTCGACACTGG	HSP60 pCORE forward
	HSP60_d2	ATAGTCATACTTAAAGATATAATAGCTCATAGTCATATATAGTTCTTTATACTTGAAAAATCCTTACCATTAAGTTGATC	HSP60 pCORE reverse
	LCB5_d1	GAATCTATTTATACAAAAACAATCAAAAAAGTATAACTACAGCATAAACTGTTGTATATAGAGCTCGTTTTCGACACTGG	LCB5 pCORE forward
	LCB5_d2	GAATGGTATTAAAACTTTTTATAAAGAAGTATGGAGTGTATAAAGTTATCAAACAACAACTCCTTACCATTAAGTTGATC	LCB5 pCORE reverse
	YPT6_d1	TTCTATTCGTTAGTGCTGGTATTAACTTCTAGTGAAAAATGGCCGAATAATTTCCGGGTAGAGCTCGTTTTCGACACTGG	YPT6 pCORE forward
	YPT6_d2	GTTGTTGTTTGATAACTTTATACACTCCATACTTCTTTATAAAAAGTTTTAATACCATTCTCCTTACCATTAAGTTGATC	YPT6 pCORE reverse
	PDR8_d1	TCATTACTTCTTTACTACTTGTACTTAGAATACATCACGACAAGGTGCAATGCGGCGCCTGAGCTCGTTTTCGACACTGG	PDR8 pCORE forward
	PDR8_d2	ACATGTGTAAGATTAACCTCCTATCTGGCCGTTGTTATGGTTATTCTCCATAGGGTTTCCTCCTTACCATTAAGTTGATC	PDR8 pCORE reverse
MSS11 fine-mapping	MSS11_1_m1/F	GTACCCTTACCGCCACTGTC	MSS11 marked allele replacement, segment 1, primer 1; 3' end position in MSS11 2538
These primers were used to determine the causal polymorphism in MSS11. Each primer 1 and primer 2 amplify a sub-region of MSS11, and primer 3 and primer 4 (see marked allele replacement primers) amplify the KanMX cassette. Each reverse typing primer pairs with its corresponding primer 1 for genotyping.	MSS11_2_m1/F	CTTACCGCCACTGTCCTTTG	MSS11 marked allele replacement, segment 2, primer 1; 3' end position in MSS11 2533
	MSS11_3_m1/F	TTGCGGAAGAAACATTTTGA	MSS11 marked allele replacement, segment 3, primer 1; 3' end position in MSS11 2035
	MSS11_4_m1/F	TGTTAGCTGGCGCTATACGA	MSS11 marked allele replacement, segment 4, primer 1; 3' end position in MSS11 1913
	MSS11_5_m1/F	CTGCTGTTGCTGTTGCTGTT	MSS11 marked allele replacement, segment 5, primer 1; 3' end position in MSS11 1250
	MSS11_6_m1/F	TGCGGCAGAGTTCCAGTAAT	MSS11 marked allele replacement, segment 6, primer 1; 3' end position in MSS11 1119
	MSS11_m2	TAAATGTACGGGCGACAGTCACATCATGCCCCTGAGCTGCGCACGTCAAGACTGTCAAGGAGGTAAACGATGATTGTTAC	MSS11 marked allele replacement, primer 2
	MSS11_m3	AATTTTATTTAAGAAAAGAGAAGGAAAAAAAAAAGAAGAAAATTTTTTGATAGAAGAAAACGCACTTAACTTCGCATCTG	MSS11 marked allele replacement, primer 3
	MSS11_1/2_R	TTCTAGCTCCAGCACAACTCC	MSS11 reverse typing primer, segment 1/2; 5' end position in MSS11 2374
	MSS11_3_R	CGGCTAACCAGCAATTACAAA	MSS11 reverse typing primer, segment 3; 5' end position in MSS11 2354
	MSS11_4_R	ATACGAGCCCGCTTCAATAA	MSS11 reverse typing primer, segment 4; 5' end position in MSS11 1737
	MSS11_5_R	GGGCAGCAGTACGCAACTAT	MSS11 reverse typing primer, segment 5; 5' end position in MSS11 775
	MSS11_6_R	AGGCAATGCCGAAATACAAT	MSS11 reverse typing primer, segment 6; 5' end position in MSS11 -176
